# Supplementary material for: Regulation of Survival Motor Neuron Gene Expression by Calcium Signaling
Source: Int J Mol Sci. 2021 Sep 23;22(19):10234. doi: 10.3390/ijms221910234 (PMC8508836; doi:10.3390/ijms221910234)
Supplement: Supplementary file 1 [file ijms-22-10234-s001.zip]

Archive with 1 entries (1 files):
- ijms-1337919-supplementary.pdf
